# Supplementary material for: Foliar Illumination Affects the Severity of Cameraria ohridella Damage Among Horse Chestnut Species
Source: Plants (Basel). 2025 Dec 27;15(1):86. doi: 10.3390/plants15010086 (PMC12788025; doi:10.3390/plants15010086)
Supplement: Supplementary file 1 [file plants-15-00086-s001.zip]

Archive with 1 entries (1 files):
- plants-3977647-supplementary.pdf
